# Supplementary material for: Prognostic and Predictive Molecular Markers in Cholangiocarcinoma
Source: Cancers (Basel). 2022 Feb 17;14(4):1026. doi: 10.3390/cancers14041026 (PMC8870611; doi:10.3390/cancers14041026)
Supplement: Supplementary file 1 [file cancers-14-01026-s001.zip]

Archive with 1 entries (1 files):
- cancers-1581306-supplementary.pdf
